# Supplementary material for: Consumption of Wild Rice (Zizania latifolia) Prevents Metabolic Associated Fatty Liver Disease through the Modulation of the Gut Microbiota in Mice Model
Source: Int J Mol Sci. 2020 Jul 29;21(15):5375. doi: 10.3390/ijms21155375 (PMC7432455; doi:10.3390/ijms21155375)
Supplement: Supplementary file 1 [file ijms-21-05375-s001.zip]

Archive with 2 entries (2 files):
- Table S4.xlsx
- Tables S1-3.docx
