# Supplementary material for: Consumption of Wild Rice (Zizania latifolia) Prevents Metabolic Associated Fatty Liver Disease through the Modulation of the Gut Microbiota in Mice Model
Source: Int J Mol Sci. 2020 Jul 29;21(15):5375. doi: 10.3390/ijms21155375 (PMC7432455; doi:10.3390/ijms21155375)
Supplement: Supplementary file 1 [file ijms-21-05375-s001.zip › Table S4.xlsx]

## Sheet: Sheet1
The phylogeny and relaticve abundance of OTUs altered by wild rice, and the p value of LSD test evaluating the abundance difference of these OTUs between each group.
#OTU ID	Relative abundance(%)			P values (LSD test)		Taxonomy
	NCD(Mean)	HFD(Mean)	HWR(Mean)	NCD vs.HFD	HFD vs.HWR	Phylum	Class	Order	Family	Genus
OTU554	0.000168237	2.10296e-05	3.15444e-05	0.0169784	0.854845	p__Firmicutes	c__Clostridia	o__Clostridiales	f__Ruminococcaceae	g__Oscillibacter
OTU576	9.11283e-05	3.50493e-06	0	0.0106472	0.911779	p__Firmicutes	c__Clostridia	o__Clostridiales	f__Lachnospiraceae
OTU158	0.000592334	0.000164732	9.81382e-05	0.00268438	0.601777	p__Bacteroidetes	c__Bacteroidia	o__Bacteroidales	f__Prevotellaceae	g__Alloprevotella
OTU847	1.40197e-05	0	0	0.0323874	1	p__Firmicutes	c__Clostridia	o__Clostridiales	f__Ruminococcaceae
OTU19	0.00997504	0.00359957	0.00214502	0.00307874	0.454035	p__Firmicutes	c__Clostridia	o__Clostridiales	f__Ruminococcaceae	g__Oscillibacter
OTU299	0.000613364	0.000189266	0.000157722	0.0286813	0.862967	p__Firmicutes	c__Clostridia	o__Clostridiales	f__Lachnospiraceae
OTU569	0.000476671	0.000438117	0.000164732	0.761436	0.0406995	p__Firmicutes	c__Clostridia	o__Clostridiales	f__Ruminococcaceae
OTU153	0.00249902	0.0046896	0.00144053	0.0833546	0.0135143	p__Firmicutes	c__Clostridia	o__Clostridiales	f__Lachnospiraceae	g__Clostridium XlVa
OTU54	0.0123864	0.0128175	0.00558336	0.887886	0.0260455	p__Firmicutes	c__Clostridia	o__Clostridiales	f__Ruminococcaceae
OTU1053	0.00342082	0.00364163	0.00130033	0.814058	0.0196687	p__Firmicutes	c__Clostridia	o__Clostridiales	f__Ruminococcaceae
OTU508	2.80395e-05	0.000171742	3.85543e-05	0.0142298	0.0218072	p__Firmicutes
OTU788	0	1.05148e-05	0	0.0203347	0.0203347	p__Firmicutes	c__Clostridia	o__Clostridiales	f__Lachnospiraceae
OTU390	8.41184e-05	0.000459146	8.76234e-05	0.0262526	0.0275272	p__Firmicutes	c__Clostridia	o__Clostridiales	f__Lachnospiraceae
OTU815	0	2.10296e-05	7.00987e-06	0.0167866	0.0979292	p__Proteobacteria	c__Gammaproteobacteria	o__Cardiobacteriales	f__Cardiobacteriaceae
OTU119	0.000164732	0.00426901	0.00114962	0.00988894	0.0428589	p__Firmicutes	c__Clostridia	o__Clostridiales	f__Ruminococcaceae
OTU113	0.000655423	0.00471063	0.000504711	0.0223761	0.0183515	p__Firmicutes	c__Clostridia	o__Clostridiales	f__Ruminococcaceae
OTU580	7.00987e-06	9.11283e-05	0	0.0329275	0.0219929	p__Firmicutes	c__Clostridia	o__Clostridiales	f__Ruminococcaceae
OTU751	0	1.75247e-05	0	0.0278353	0.0278353	p__Bacteroidetes	c__Bacteroidia	o__Bacteroidales	f__Porphyromonadaceae
OTU235	6.65938e-05	0.00106901	7.00987e-05	0.0026083	0.00268246	p__Firmicutes	c__Clostridia	o__Clostridiales	f__Ruminococcaceae
OTU496	1.75247e-05	0.000168237	4.55642e-05	0.00186143	0.00864897	p__Firmicutes	c__Clostridia	o__Clostridiales	f__Ruminococcaceae
OTU38	0.00082366	0.00331216	0.000925303	0.00700253	0.00923895	p__Bacteroidetes	c__Bacteroidia	o__Bacteroidales	f__Porphyromonadaceae
OTU71	0	0.00207843	3.50493e-06	0.0198468	0.0200304	p__Firmicutes	c__Clostridia	o__Clostridiales	f__Ruminococcaceae	g__Ruminococcus
OTU793	0	2.10296e-05	0	0.0203347	0.0203347	p__Firmicutes	c__Clostridia	o__Clostridiales	f__Ruminococcaceae
OTU293	4.20592e-05	0.000378533	0.000140197	0.0137686	0.0706949	p__Firmicutes	c__Clostridia	o__Clostridiales	f__Ruminococcaceae	g__Anaerotruncus
OTU519	5.2574e-05	0.000266375	1.05148e-05	0.0113774	0.00325807	p__Firmicutes	c__Clostridia	o__Clostridiales	f__Ruminococcaceae	g__Intestinimonas
OTU545	3.50493e-06	9.81382e-05	7.00987e-06	0.00216266	0.00293159	p__Bacteroidetes	c__Bacteroidia	o__Bacteroidales	f__Porphyromonadaceae
OTU992	0	1.75247e-05	0	0.0278353	0.0278353	p__Actinobacteria	c__Actinobacteria	o__Coriobacteriales	f__Coriobacteriaceae
OTU64	0.000171742	0.00489289	0.00101643	0.00652888	0.0217408	p__Firmicutes	c__Clostridia	o__Clostridiales	f__Ruminococcaceae
OTU24	0.00292312	0.00799476	0.00173144	0.0109972	0.00243106	p__Bacteroidetes	c__Bacteroidia	o__Bacteroidales	f__Bacteroidaceae	g__Bacteroides
OTU792	0	1.05148e-05	0	0.0203347	0.0203347	p__Firmicutes	c__Clostridia	o__Clostridiales	f__Ruminococcaceae
OTU984	0.000119168	0.00183308	4.20592e-05	0.0120833	0.00915691	p__Firmicutes	c__Clostridia	o__Clostridiales	f__Lachnospiraceae
OTU63	0	0.00593035	0	0.006318	0.006318	p__Bacteroidetes	c__Bacteroidia	o__Bacteroidales	f__Porphyromonadaceae
OTU290	3.50493e-06	0.000241841	0	0.0121939	0.0111436	p__Bacteroidetes	c__Bacteroidia	o__Bacteroidales	f__Porphyromonadaceae
OTU317	5.95839e-05	0.000504711	1.05148e-05	0.00434563	0.00190347	p__Firmicutes	c__Clostridia	o__Clostridiales	f__Ruminococcaceae
OTU693	7.00987e-06	5.95839e-05	0	0.00223152	0.000741255	p__Firmicutes	c__Clostridia	o__Clostridiales	f__Ruminococcaceae
OTU724	0	2.10296e-05	0	0.00141189	0.00141189	p__Firmicutes	c__Clostridia	o__Clostridiales
OTU204	0.00026988	0.00137744	0.000630888	0.00912735	0.0664717	p__Firmicutes	c__Clostridia	o__Clostridiales	f__Peptococcaceae 1	g__Peptococcus
OTU329	0.000108653	0.00027689	0.000126178	0.0165475	0.0296536	p__Firmicutes	c__Clostridia	o__Clostridiales	f__Ruminococcaceae
OTU270	0.000217306	0.000396058	0.000108653	0.0659538	0.00519192	p__Firmicutes
OTU586	0	3.85543e-05	3.50493e-06	0.0115646	0.0201144	p__Firmicutes	c__Clostridia	o__Clostridiales	f__Lachnospiraceae
OTU736	0	1.75247e-05	0	0.008374	0.008374	p__Bacteroidetes	c__Bacteroidia	o__Bacteroidales	f__Porphyromonadaceae
OTU733	0	2.10296e-05	0	0.0203347	0.0203347	p__Firmicutes	c__Clostridia	o__Clostridiales	f__Lachnospiraceae
OTU183	0.000171742	0.0007816	0.000231326	0.0230214	0.0381228	p__Firmicutes	c__Clostridia	o__Clostridiales
OTU523	3.50493e-06	0.000112158	4.90691e-05	0.013726	0.133318	p__Firmicutes	c__Clostridia	o__Clostridiales	f__Ruminococcaceae
OTU666	7.00987e-06	7.00987e-05	7.00987e-06	0.0286251	0.0286251	p__Actinobacteria	c__Actinobacteria	o__Actinomycetales	f__Streptomycetaceae	g__Kitasatospora
OTU482	4.20592e-05	0.000136692	0	0.0470111	0.00611111	p__Firmicutes	c__Clostridia	o__Clostridiales	f__Ruminococcaceae
OTU520	4.55642e-05	0.000150712	3.15444e-05	0.00781456	0.00316082	p__Firmicutes	c__Clostridia	o__Clostridiales	f__Ruminococcaceae
OTU365	4.20592e-05	0.000550275	8.41184e-05	0.00882923	0.0150541	p__Firmicutes	c__Clostridia	o__Clostridiales	f__Ruminococcaceae
OTU271	9.46332e-05	0.000956847	0.000143702	0.0283871	0.0375567	p__Proteobacteria	c__Deltaproteobacteria	o__Desulfovibrionales	f__Desulfovibrionaceae
OTU876	0	4.55642e-05	0	0.0126906	0.0126906	p__Firmicutes	c__Clostridia	o__Clostridiales	f__Lachnospiraceae
OTU83	0.00119168	0.00466857	0.00126178	0.00646839	0.00743454	p__Firmicutes	c__Clostridia	o__Clostridiales	f__Eubacteriaceae	g__Eubacterium
OTU553	2.45345e-05	9.11283e-05	3.50493e-06	0.0148343	0.0021701	p__Firmicutes	c__Clostridia	o__Clostridiales	f__Lachnospiraceae
OTU516	4.55642e-05	0.000105148	2.10296e-05	0.083497	0.0180304	p__Firmicutes	c__Clostridia	o__Clostridiales
OTU65	5.2574e-05	0.00332618	3.50493e-06	0.0172806	0.0158742	p__Firmicutes	c__Clostridia	o__Clostridiales	f__Lachnospiraceae
OTU446	0.000203286	0.000984887	3.15444e-05	0.0470759	0.0177314	p__Firmicutes	c__Clostridia	o__Clostridiales	f__Lachnospiraceae
OTU228	3.15444e-05	0.00130033	0.000105148	0.00374885	0.00580695	p__Firmicutes	c__Clostridia	o__Clostridiales	f__Lachnospiraceae	g__Clostridium XlVa
OTU731	2.80395e-05	0.000157722	1.75247e-05	0.0080588	0.0046762	p__Firmicutes	c__Clostridia	o__Clostridiales	f__Lachnospiraceae
OTU361	0.00027689	0.000543265	7.36036e-05	0.0779096	0.00367357	p__Bacteroidetes	c__Bacteroidia	o__Bacteroidales	f__Porphyromonadaceae
OTU494	2.45345e-05	8.06135e-05	1.05148e-05	0.00470943	0.000729725	p__Firmicutes	c__Clostridia	o__Clostridiales	f__Ruminococcaceae
OTU480	5.6079e-05	0.000122673	2.45345e-05	0.0907587	0.0162594	p__Actinobacteria	c__Actinobacteria	o__Coriobacteriales	f__Coriobacteriaceae
OTU723	0	4.55642e-05	0	0.0126906	0.0126906	p__Firmicutes	c__Erysipelotrichia	o__Erysipelotrichales	f__Erysipelotrichaceae	g__Allobaculum
OTU4	0.0164627	0.0463913	0.0214081	0.018412	0.0448473	p__Firmicutes	c__Bacilli	o__Lactobacillales	f__Lactobacillaceae	g__Lactobacillus
OTU1039	0.000119168	0.000459146	0.000182257	0.0209912	0.0549701	p__Firmicutes	c__Bacilli	o__Lactobacillales	f__Lactobacillaceae	g__Lactobacillus
OTU102	0.000729026	0.00192771	0.000991897	0.009768	0.0376688	p__Firmicutes	c__Clostridia	o__Clostridiales	f__Lachnospiraceae
OTU330	0.000115663	0.000665938	0.00026287	0.000213396	0.00364798	p__Firmicutes	c__Clostridia	o__Clostridiales	f__Ruminococcaceae
OTU447	2.80395e-05	0.00026988	5.95839e-05	0.0182026	0.0370234	p__Firmicutes	c__Erysipelotrichia	o__Erysipelotrichales	f__Erysipelotrichaceae
OTU1001	0	2.10296e-05	0	0.00798274	0.00798274	p__Actinobacteria	c__Actinobacteria	o__Coriobacteriales	f__Coriobacteriaceae	g__Slackia
OTU20	3.50493e-05	0.000641403	5.95839e-05	0.014523	0.0183951	p__Firmicutes	c__Clostridia	o__Clostridiales	f__Lachnospiraceae
OTU282	0	0.000893758	0	0.000116057	0.000116057	p__Firmicutes	c__Clostridia	o__Clostridiales	f__Ruminococcaceae
OTU397	2.10296e-05	0.00029091	6.30888e-05	0.00948699	0.025214	p__Firmicutes	c__Erysipelotrichia	o__Erysipelotrichales	f__Erysipelotrichaceae	g__Clostridium XVIII
OTU399	8.76234e-05	0.000213801	7.36036e-05	0.0306356	0.0176415	p__Firmicutes	c__Clostridia	o__Clostridiales
OTU68	0.00257613	0.00651217	0.00304579	0.0154802	0.0304585	p__Firmicutes	c__Clostridia	o__Clostridiales
OTU182	0.000389048	0.00129683	0.000364513	0.000116791	8.62719e-05	p__Firmicutes
OTU493	0.000133188	0.000259365	9.11283e-05	0.0466175	0.010279	p__Firmicutes	c__Bacilli	o__Lactobacillales	f__Streptococcaceae	g__Streptococcus
OTU557	0	3.15444e-05	3.50493e-06	0.00131634	0.00347232	p__Firmicutes	c__Clostridia	o__Clostridiales
OTU22	0.00432158	0.00885697	0.001777	0.0560074	0.00474611	p__Bacteroidetes	c__Bacteroidia	o__Bacteroidales	f__Bacteroidaceae	g__Bacteroides
OTU1027	4.20592e-05	0.000105148	1.40197e-05	0.0449199	0.00567238	p__Bacteroidetes	c__Bacteroidia	o__Bacteroidales
OTU307	3.50493e-05	0.000459146	0.000178752	0.000425275	0.0116863	p__Bacteroidetes	c__Bacteroidia	o__Bacteroidales	f__Porphyromonadaceae	g__Barnesiella
OTU343	0.000245345	0.000862214	0.000774591	0.00112515	0.597946	p__Bacteroidetes	c__Bacteroidia	o__Bacteroidales	f__Porphyromonadaceae
OTU260	0.000325959	0.000483681	0.000196276	0.13861	0.0106015	p__Firmicutes	c__Clostridia	o__Clostridiales	f__Ruminococcaceae
OTU261	0.000217306	0.000613364	0.00026988	0.000420441	0.0015796	p__Firmicutes	c__Clostridia	o__Clostridiales	f__Eubacteriaceae	g__Eubacterium
OTU674	3.50493e-06	6.30888e-05	2.10296e-05	0.00136374	0.016574	p__Firmicutes	c__Clostridia	o__Clostridiales	f__Ruminococcaceae
OTU45	0.00618621	0.00132837	0.011009	0.10532	0.00287476	p__Bacteroidetes	c__Bacteroidia	o__Bacteroidales	f__Prevotellaceae	g__Prevotella
OTU101	0.00460548	0.00204338	0.00370822	0.0102228	0.0809522	p__Bacteroidetes	c__Bacteroidia	o__Bacteroidales	f__Prevotellaceae	g__Prevotella
OTU194	0.00127229	0.000382038	0.000907778	0.00183003	0.0474908	p__Bacteroidetes	c__Bacteroidia	o__Bacteroidales	f__Porphyromonadaceae
OTU804	0.000813145	0.00025586	0.000893758	0.00466365	0.00159354	p__Bacteroidetes	c__Bacteroidia	o__Bacteroidales	f__Porphyromonadaceae
OTU135	0.00080263	0.000280395	0.00116364	0.0414138	0.00141176	p__Bacteroidetes	c__Bacteroidia	o__Bacteroidales	f__Porphyromonadaceae
OTU395	0.000231326	4.90691e-05	0.000192771	0.0136619	0.0458791	p__Firmicutes	c__Clostridia	o__Clostridiales	f__Ruminococcaceae
OTU33	0.00758818	0.00272333	0.00656474	0.0134072	0.0449722	p__Bacteroidetes	c__Bacteroidia	o__Bacteroidales	f__Prevotellaceae	g__Prevotella
OTU200	0.00117065	0.000343484	0.000630888	0.00499541	0.288283	p__Bacteroidetes	c__Bacteroidia	o__Bacteroidales	f__Prevotellaceae
OTU500	0.000129683	1.05148e-05	3.85543e-05	0.00696712	0.489342	p__Spirochaetes	c__Spirochaetia	o__Spirochaetales	f__Spirochaetaceae	g__Sphaerochaeta
OTU840	1.75247e-05	3.50493e-06	0	0.0477344	0.604633	p__Bacteroidetes
OTU232	0.00052574	0.000171742	0.000185762	0.0010019	0.88124	p__Bacteroidetes
OTU323	0.000462651	0.000119168	9.46332e-05	0.0349482	0.873589	p__Spirochaetes	c__Spirochaetia	o__Spirochaetales	f__Spirochaetaceae	g__Treponema
OTU387	0.000434612	1.75247e-05	0.00053275	0.0249192	0.00708083	p__Bacteroidetes	c__Bacteroidia	o__Bacteroidales	f__Prevotellaceae	g__Alloprevotella
OTU117	0.00467558	0.00107952	0.000984887	0.0103029	0.941585	p__Firmicutes	c__Clostridia	o__Clostridiales	f__Lachnospiraceae
OTU972	1.40197e-05	0	3.50493e-06	0.0133311	0.506627	p__Actinobacteria	c__Actinobacteria	o__Coriobacteriales	f__Coriobacteriaceae
OTU12	0.0154988	0.00289508	0.0108162	0.000256011	0.0117683	p__Bacteroidetes	c__Bacteroidia	o__Bacteroidales	f__Prevotellaceae	g__Prevotella
OTU145	0.00172793	0.000297919	0.000641403	0.00503696	0.460222	p__Bacteroidetes	c__Bacteroidia	o__Bacteroidales	f__Prevotellaceae
OTU812	3.15444e-05	0	7.00987e-06	0.00183816	0.43736	p__Firmicutes	c__Clostridia	o__Clostridiales	f__Lachnospiraceae
OTU209	0.00100241	0.000294415	0.000466156	0.0130136	0.517542	p__Bacteroidetes	c__Bacteroidia	o__Bacteroidales	f__Porphyromonadaceae
OTU59	0.00351194	0.0012057	0.00230625	0.00384076	0.135983	p__Bacteroidetes	c__Bacteroidia	o__Bacteroidales	f__Porphyromonadaceae
OTU163	0.000953342	0.000368018	0.000616869	0.00702888	0.218018	p__Bacteroidetes	c__Bacteroidia	o__Bacteroidales	f__Prevotellaceae	g__Prevotella
OTU8	0.0212574	0.00410778	0.0170165	0.0024239	0.0169546	p__Firmicutes	c__Negativicutes	o__Selenomonadales	f__Veillonellaceae	g__Anaerovibrio
OTU335	0.0128701	0.00266375	0.00460548	0.00255167	0.52188	p__Firmicutes	c__Clostridia	o__Clostridiales	f__Lachnospiraceae	g__Clostridium XlVa
OTU1072	0.00226769	0.000757066	0.000581819	0.014846	0.761201	p__Proteobacteria	c__Deltaproteobacteria	o__Desulfovibrionales	f__Desulfovibrionaceae
OTU374	0.00051873	8.76234e-05	3.15444e-05	0.0169818	0.739258	p__Firmicutes	c__Clostridia	o__Clostridiales	f__Ruminococcaceae	g__Ruminococcus
OTU945	1.05148e-05	0	0	0.0203347	1	p__Firmicutes	c__Clostridia	o__Clostridiales
OTU289	0.000609859	4.20592e-05	0.000175247	0.011347	0.522152	p__Bacteroidetes	c__Bacteroidia	o__Bacteroidales	f__Porphyromonadaceae
OTU570	0.000171742	1.75247e-05	9.81382e-05	0.00702353	0.133347	p__Proteobacteria	c__Betaproteobacteria	o__Burkholderiales
OTU206	0.000806135	0	0.000375028	0.00281281	0.130554	p__Firmicutes	c__Clostridia	o__Clostridiales	f__Ruminococcaceae
OTU1063	0.00191019	0.00026287	0.00140548	1.36948e-05	0.000811968	p__Bacteroidetes	c__Bacteroidia	o__Bacteroidales	f__Prevotellaceae	g__Prevotella
OTU109	0.00368369	0.00148259	0.00513473	0.0202678	0.00043566	p__Bacteroidetes	c__Bacteroidia	o__Bacteroidales	f__Prevotellaceae	g__Prevotella
OTU6	0.0514735	0.0188706	0.0858499	0.0826209	0.00119471	p__Bacteroidetes	c__Bacteroidia	o__Bacteroidales	f__Prevotellaceae	g__Prevotella
OTU124	0.00210647	0.000736036	0.00215203	0.0323907	0.0275927	p__Bacteroidetes	c__Bacteroidia	o__Bacteroidales	f__Prevotellaceae	g__Prevotella
OTU178	0.00116364	0.000150712	0.000585324	0.00471959	0.189527	p__Bacteroidetes
OTU528	9.46332e-05	1.05148e-05	7.00987e-06	0.024753	0.920688	p__Firmicutes	c__Clostridia	o__Clostridiales	f__Ruminococcaceae
OTU2	0.111173	0.0351405	0.0633377	0.000221482	0.113747	p__Bacteroidetes	c__Bacteroidia	o__Bacteroidales	f__Prevotellaceae	g__Prevotella
OTU871	0.0154603	0.00406572	0.00711852	0.000768801	0.304401	p__Bacteroidetes	c__Bacteroidia	o__Bacteroidales	f__Prevotellaceae	g__Prevotella
OTU223	0.0019873	0.000890253	0.000697482	0.0370085	0.69948	p__Firmicutes	c__Clostridia	o__Clostridiales	f__Ruminococcaceae
OTU842	1.75247e-05	0	3.50493e-06	0.0157101	0.604633	p__Actinobacteria	c__Actinobacteria	o__Coriobacteriales	f__Coriobacteriaceae
OTU21	0.00603199	0.00218007	0.00260066	0.00047424	0.656512	p__Bacteroidetes	c__Bacteroidia	o__Bacteroidales	f__Porphyromonadaceae
OTU315	0.00055378	0.000189266	0.000185762	0.0121506	0.979197	p__Bacteroidetes	c__Bacteroidia	o__Bacteroidales	f__Porphyromonadaceae
OTU664	5.6079e-05	3.50493e-06	1.40197e-05	0.000722639	0.437734	p__Firmicutes	c__Clostridia	o__Clostridiales	f__Ruminococcaceae
OTU905	1.75247e-05	0	3.50493e-06	0.0157101	0.604633	p__Firmicutes	c__Clostridia	o__Clostridiales	f__Ruminococcaceae
OTU414	0.000245345	2.80395e-05	0.000157722	0.00930501	0.102235	p__Firmicutes	c__Clostridia	o__Clostridiales	f__Ruminococcaceae	g__Clostridium IV
OTU684	3.85543e-05	7.00987e-06	1.05148e-05	0.0152997	0.772119	p__Firmicutes	c__Clostridia	o__Clostridiales	f__Lachnospiraceae
OTU229	0.00143702	0.000157722	0.00185762	0.0642989	0.0169065	p__Bacteroidetes	c__Bacteroidia	o__Bacteroidales
OTU742	3.50493e-05	0	2.80395e-05	0.0169232	0.0504152	p__Bacteroidetes	c__Bacteroidia	o__Bacteroidales	f__Prevotellaceae
OTU15	0.00828216	0.0007816	0.0149591	0.174837	0.0148306	p__Proteobacteria	c__Gammaproteobacteria	o__Aeromonadales	f__Succinivibrionaceae	g__Succinivibrio
OTU775	1.05148e-05	0	3.15444e-05	0.306437	0.0048908	p__Firmicutes	c__Bacilli	o__Bacillales	f__Staphylococcaceae	g__Staphylococcus
OTU18	0.0175667	0.0104062	0.0582976	0.637818	0.00435607	p__Bacteroidetes	c__Bacteroidia	o__Bacteroidales	f__Prevotellaceae	g__Prevotella
OTU1074	0.0262274	0.013168	0.0920957	0.509799	0.000572709	p__Bacteroidetes	c__Bacteroidia	o__Bacteroidales	f__Prevotellaceae	g__Prevotella
OTU976	0	6.30888e-05	7.36036e-05	0.00424476	0.598732	p__Firmicutes	c__Clostridia	o__Clostridiales	f__Lachnospiraceae
OTU717	7.00987e-06	1.40197e-05	6.30888e-05	0.684856	0.00894718	p__Proteobacteria	c__Deltaproteobacteria
OTU774	0	0	4.55642e-05	1	0.0213903	p__Firmicutes	c__Clostridia	o__Clostridiales	f__Lachnospiraceae

## Sheet: Sheet2
OTU1001	↓	↑		Coriobacteriaceae	Actinobacteria
OTU1021	↓	↑		Lachnospiraceae	Firmicutes
OTU1027	↓	↑			Bacteroidetes
OTU104	↑	↓	Phascolarctobacterium	Acidaminococcaceae	Firmicutes
OTU1040	↓	↑		Ruminococcaceae	Firmicutes
OTU1041	↓	↑		Ruminococcaceae	Firmicutes
OTU1043	↑	↓	Phascolarctobacterium	Acidaminococcaceae	Firmicutes
OTU1044	↓	↑	Collinsella	Coriobacteriaceae	Actinobacteria
OTU1053	↓	↑		Ruminococcaceae	Firmicutes
OTU1055	↓	↑		Lachnospiraceae	Firmicutes
OTU106	↓	↑		Prevotellaceae	Bacteroidetes
OTU1074	↑	↓	Prevotella	Prevotellaceae	Bacteroidetes
OTU1085	↓	↑		Lachnospiraceae	Firmicutes
OTU109	↑	↓	Prevotella	Prevotellaceae	Bacteroidetes
OTU113	↓	↑		Ruminococcaceae	Firmicutes
OTU114	↓	↑	Bacteroide	Bacteroidaceae	Bacteroidetes
OTU117	↓	↑		Lachnospiraceae	Firmicutes
OTU121	↑	↓			Bacteroidetes
OTU122	↓	↑		Lachnospiraceae	Firmicutes
OTU124	↑	↓	Prevotella	Prevotellaceae	Bacteroidetes
OTU135	↑	↓		Porphyromonadaceae	Bacteroidetes
OTU147	↓	↑		Ruminococcaceae	Firmicutes
OTU15	↑	↓	Succinivibrio	Succinivibrionaceae	Proteobacteria
OTU153	↓	↑	Clostridium XlVa	Lachnospiraceae	Firmicutes
OTU158	↓	↑	Alloprevotella	Prevotellaceae	Bacteroidetes
OTU162	↑	↓		Porphyromonadaceae	Bacteroidetes
OTU171	↓	↑		Porphyromonadaceae	Bacteroidetes
OTU18	↑	↓	Prevotella	Prevotellaceae	Bacteroidetes
OTU182	↓	↑			Firmicutes
OTU185	↓	↑		Ruminococcaceae	Firmicutes
OTU19	↓	↑	Oscillibacter	Ruminococcaceae	Firmicutes
OTU197	↓	↑		Lachnospiraceae	Firmicutes
OTU219	↓	↑			Firmicutes
OTU22	↓	↑	Bacteroides	Bacteroidaceae	Bacteroidetes
OTU222	↓	↑		Lachnospiraceae	Firmicutes
OTU229	↑	↓			Bacteroidetes
OTU23	↑	↓		Veillonellaceae	Firmicutes
OTU24	↓	↑	Bacteroides	Bacteroidaceae	Bacteroidetes
OTU251	↑	↓	Ruminococcus	Ruminococcaceae	Firmicutes
OTU260	↓	↑	Clostridium XlVa	Lachnospiraceae	Firmicutes
OTU270	↓	↑			Firmicutes
OTU275	↓	↑		Lachnospiraceae	Firmicutes
OTU282	↓	↑		Ruminococcaceae	Firmicutes
OTU290	↓	↑		Porphyromonadaceae	Bacteroidetes
OTU294	↑	↓		Erysipelotrichaceae	Firmicutes
OTU310	↑	↓		Porphyromonadaceae	Bacteroidetes
OTU315	↓	↑		Porphyromonadaceae	Bacteroidetes
OTU317	↓	↑		Ruminococcaceae	Firmicutes
OTU323	↓	↑	Treponema	Spirochaetaceae	Spirochaetes
OTU338	↓	↑		Ruminococcaceae	Firmicutes
OTU353	↓	↑			Firmicutes
OTU36	↓	↑	Prevotella	Prevotellaceae	Bacteroidetes
OTU361	↓	↑		Porphyromonadaceae	Bacteroidetes
OTU362	↓	↑		Porphyromonadaceae	Bacteroidetes
OTU372	↓	↑		Lachnospiraceae	Firmicutes
OTU374	↓	↑	Ruminococcus	Ruminococcaceae	Firmicutes
OTU375	↓	↑		Porphyromonadaceae	Bacteroidetes
OTU387	↑	↓	Alloprevotella	Prevotellaceae	Bacteroidetes
OTU39	↓	↑		Lachnospiraceae	Firmicutes
OTU398	↑	↓			Bacteroidetes
OTU400	↓	↑		Lachnospiraceae	Firmicutes
OTU417	↓	↑	Clostridium IV	Ruminococcaceae	Firmicutes
OTU418	↓	↑	Clostridium XlVa	Lachnospiraceae	Firmicutes
OTU438	↑	↓	Fusicatenibacter	Lachnospiraceae	Firmicutes
OTU441	↓	↑	Bacteroides	Bacteroidaceae	Bacteroidetes
OTU45	↑	↓	Prevotella	Prevotellaceae	Bacteroidetes
OTU453	↓	↑		Ruminococcaceae	Firmicutes
OTU466	↓	↑		Lachnospiraceae	Firmicutes
OTU482	↓	↑		Ruminococcaceae	Firmicutes
OTU494	↓	↑		Ruminococcaceae	Firmicutes
OTU497	↓	↑	Butyricicoccus	Ruminococcaceae	Firmicutes
OTU50	↓	↑	Intestinimonas	Ruminococcaceae	Firmicutes
OTU509	↑	↓			Bacteroidetes
OTU516	↓	↑			Firmicutes
OTU519	↓	↑	Intestinimonas	Ruminococcaceae	Firmicutes
OTU520	↓	↑		Ruminococcaceae	Firmicutes
OTU528	↓	↑		Ruminococcaceae	Firmicutes
OTU529	↓	↑			Firmicutes
OTU531	↓	↑		Lachnospiraceae	Firmicutes
OTU54	↓	↑		Ruminococcaceae	Firmicutes
OTU540	↓	↑	Proteobacteria	Desulfovibrionaceae	Desulfovibrio
OTU552	↓	↑		Ruminococcaceae	Firmicutes
OTU553	↓	↑		Lachnospiraceae	Firmicutes
OTU559	↓	↑			Proteobacteria
OTU567	↓	↑		Lachnospiraceae	Firmicutes
OTU57	↓	↑		Prevotellaceae	Bacteroidetes
OTU572	↑	↓		Erysipelotrichaceae	Firmicutes
OTU576	↓	↑		Lachnospiraceae	Firmicutes
OTU6	↑	↓	Prevotella	Prevotellaceae	Bacteroidetes
OTU600	↓	↑	Anaeroplasma	Anaeroplasmataceae	Tenericutes
OTU61	↓	↑		Desulfovibrionaceae	Proteobacteria
OTU62	↓	↑	Ruminococcus	Ruminococcaceae	Firmicutes
OTU622	↓	↑	Oscillibacter	Ruminococcaceae	Firmicutes
OTU624	↓	↑		Porphyromonadaceae	Bacteroidetes
OTU63	↓	↑		Porphyromonadaceae	Bacteroidetes
OTU631	↓	↑		Ruminococcaceae	Firmicutes
OTU65	↓	↑		Lachnospiraceae	Firmicutes
OTU666	↓	↑	Kitasatospora	Streptomycetaceae	Actinobacteria
OTU67	↓	↑		Ruminococcaceae	Firmicutes
OTU693	↓	↑		Ruminococcaceae	Firmicutes
OTU708	↑	↑		Porphyromonadaceae	Bacteroidetes
OTU711	↓	↑		Erysipelotrichaceae	Firmicutes
OTU712	↓	↑		Lachnospiraceae	Firmicutes
OTU717	↑	↓			Proteobacteria
OTU723	↓	↑	Allobaculum	Erysipelotrichaceae	Firmicutes
OTU724	↓	↑			Firmicutes
OTU733	↓	↑		Lachnospiraceae	Firmicutes
OTU736	↓	↑		Porphyromonadaceae	Bacteroidetes
OTU751	↓	↑		Porphyromonadaceae	Bacteroidetes
OTU76	↑	↓	Lactobacillus	Lactobacillaceae	Firmicutes
OTU772	↑	↓		Pasteurellaceae	Proteobacteria
OTU774	↑	↓		Lachnospiraceae	Firmicutes
OTU775	↑	↓	Staphylococcus	Staphylococcus	Firmicutes
OTU778	↑	↓			Verrucomicrobia
OTU787	↓	↑		Ruminococcaceae	Firmicutes
OTU788	↓	↑		Lachnospiraceae	Firmicutes
OTU791	↓	↑		Lachnospiraceae	Firmicutes
OTU792	↓	↑		Ruminococcaceae	Firmicutes
OTU793	↓	↑		Ruminococcaceae	Firmicutes
OTU804	↑	↓		Porphyromonadaceae	Bacteroidetes
OTU840	↓	↑			Bacteroidetes
OTU873	↓	↑	Allobaculum	Erysipelotrichaceae	Firmicutes
OTU876	↓	↑		Lachnospiraceae	Firmicutes
OTU94	↓	↑		Ruminococcaceae	Firmicutes
OTU95	↑	↓		Porphyromonadaceae	Bacteroidetes
OTU956	↓	↑	Slackia	Porphyromonadaceae	Bacteroidetes
OTU974	↓	↑		Lachnospiraceae	Firmicutes
OTU976	↑	↓		Lachnospiraceae	Firmicutes
OTU979	↓	↑	Ruminococcus	Ruminococcaceae	Firmicutes
OTU984	↓	↑		Lachnospiraceae	Firmicutes
OTU992	↓	↑		Coriobacteriaceae	Actinobacteria
OTU996	↓	↑			Firmicutes
			Genus	Family	Phylum
